# Supplementary material for: Interactive visualization of nanopore sequencing signal data with Squigualiser
Source: Bioinformatics. 2024 Aug 13;40(8):btae501. doi: 10.1093/bioinformatics/btae501 (PMC11335371; doi:10.1093/bioinformatics/btae501)
Supplement: btae501_Supplementary_Materials [file btae501_supplementary_materials.zip]

Archive with 7 entries (6 files):
- SupplementaryMaterials/
- SupplementaryMaterials/Supplementary Note 1.pdf
- SupplementaryMaterials/Supplementary Note 2.pdf
- SupplementaryMaterials/Supplementary Note 3.pdf
- SupplementaryMaterials/Supplementary Note 4.pdf
- SupplementaryMaterials/Supplementary Note 5.pdf
- SupplementaryMaterials/Supplementary_File_1.html
